# Supplementary material for: Centrioles are amplified in cycling progenitors of olfactory sensory neurons
Source: PLoS Biol. 2020 Sep 15;18(9):e3000852. doi: 10.1371/journal.pbio.3000852 (PMC7518617; doi:10.1371/journal.pbio.3000852)
Supplement: S1 Data — (CSV) [file pbio.3000852.s004.csv]

id	group	cluster	structure area
1	pair	TC2	0.619
2	pair	TC2	0.43
3	pair	TC2	0.388
4	pair	TC2	0.325
5	pair	TC2	0.587
6	pair	TC2	0.283
7	pair	TC2	0.535
8	pair	TC2	0.566
9	pair	TC2	0.357
10	pair	TC2	0.304
11	pair	TC2	0.325
12	pair	TC2	0.388
13	pair	TC2	0.367
14	pair	TC2	0.325
15	pair	TC2	0.398
16	pair	TC2	0.535
17	pair	TC2	0.294
18	pair	TC2	0.315
19	pair	TC2	0.336
20	pair	TC2	0.336
21	pair	TC2	0.398
22	pair	TC2	0.325
23	pair	TC2	0.503
24	pair	TC2	0.398
25	pair	TC2	0.587
26	pair	TC2	0.556
27	pair	TC2	0.776
28	pair	TC2	0.493
29	pair	TC2	0.451
30	pair	TC2	0.482
31	pair	TC2	0.388
32	pair	TC2	0.325
33	pair	TC2	0.377
34	pair	TC2	0.514
35	pair	TC2	0.451
36	pair	TC2	0.503
37	pair	TC2	0.587
38	pair	TC2	0.503
39	pair	TC2	0.44
40	pair	TC2	0.629
41	pair	TC2	0.503
42	pair	TC2	0.44
43	pair	TC2	0.556
44	pair	TC2	0.682
45	pair	TC2	0.472
46	pair	TC2	0.451
47	pair	TC2	0.503
48	pair	TC2	0.482
49	pair	TC2	0.367
50	pair	TC2	0.346
51	pair	TC2	0.661
52	pair	TC2	0.545
53	pair	TC2	0.472
54	pair	TC2	0.472
55	pair	TC2	0.451
56	pair	TC2	0.691
57	pair	TC2	0.482
58	pair	TC2	0.724
59	pair	TC2	0.43
60	pair	TC2	0.535
61	pair	TC2	0.598
62	pair	TC2	0.503
63	pair	TC2	0.629
64	pair	TC2	0.524
65	pair	TC2	0.671
66	pair	TC2	0.545
67	pair	TC2	0.461
68	pair	TC2	0.629
69	pair	TC2	0.419
70	pair	TC2	0.535
71	pair	TC2	0.734
72	pair	TC2	0.535
73	pair	TC2	0.545
74	pair	TC2	0.273
75	pair	TC2	0.315
76	pair	TC2	0.409
77	pair	TC2	0.419
78	pair	TC2	0.44
79	pair	TC2	0.493
80	pair	TC2	0.472
81	rosette	TC2	1.258
82	rosette	TC2	0.975
83	rosette	TC2	1.583
84	rosette	TC2	1.195
85	rosette	TC2	1.227
86	rosette	TC2	1.028
87	rosette	TC2	0.933
88	rosette	TC2	0.828
89	rosette	TC2	0.734
90	rosette	TC2	1.143
91	rosette	TC2	1.458
92	rosette	TC2	1.195
93	rosette	TC2	0.954
94	rosette	TC2	0.755
95	rosette	TC2	0.545
96	rosette	TC2	0.807
97	rosette	TC2	0.923
98	rosette	TC2	0.902
99	rosette	TC2	1.395
100	rosette	TC2	1.311
101	rosette	TC2	1.583
102	rosette	TC2	0.975
103	rosette	TC2	0.734
104	rosette	TC2	0.682
105	rosette	TC2	0.891
106	rosette	TC2	0.724
107	rosette	TC2	0.713
108	rosette	TC2	0.598
109	rosette	TC2	0.849
110	rosette	TC2	1.311
111	rosette	TC2	1.049
112	pair	TC3	0.461
113	pair	TC3	0.4
114	pair	TC3	0.419
115	pair	TC3	0.43
116	pair	TC3	0.419
117	pair	TC3	0.482
118	pair	TC3	0.472
119	pair	TC3	0.566
120	pair	TC3	0.461
121	pair	TC3	0.472
122	pair	TC3	0.64
123	pair	TC3	0.461
124	pair	TC3	0.619
125	pair	TC3	0.482
126	pair	TC3	0.44
127	pair	TC3	0.524
128	pair	TC3	0.398
129	pair	TC3	0.367
130	pair	TC3	0.577
131	pair	TC3	0.598
132	pair	TC3	0.388
133	pair	TC3	0.367
134	pair	TC3	0.367
135	pair	TC3	0.315
136	pair	TC3	0.556
137	pair	TC3	0.514
138	pair	TC3	0.587
139	pair	TC3	0.336
140	pair	TC3	0.451
141	pair	TC3	0.388
142	pair	TC3	0.514
143	pair	TC3	0.608
144	pair	TC3	0.377
145	pair	TC3	0.398
146	pair	TC3	0.346
147	pair	TC3	0.367
148	pair	TC3	0.43
149	pair	TC3	0.514
150	pair	TC3	0.451
151	pair	TC3	0.577
152	pair	TC3	0.619
153	pair	TC3	0.503
154	pair	TC3	0.587
155	pair	TC3	0.493
156	pair	TC3	0.671
157	pair	TC3	0.64
158	pair	TC3	0.451
159	pair	TC3	0.535
160	rosette	TC3	0.944
161	rosette	TC3	0.713
162	rosette	TC3	1.353
163	rosette	TC3	1.573
164	rosette	TC3	0.692
165	rosette	TC3	0.724
166	rosette	TC3	0.818
167	rosette	TC3	1.185
168	rosette	TC3	1.447
169	rosette	TC3	0.734
170	rosette	TC3	0.954
171	rosette	TC3	0.577
172	rosette	TC3	0.419
173	rosette	TC3	0.891
174	rosette	TC3	0.996
175	rosette	TC3	0.839
176	rosette	TC3	0.849
177	rosette	TC3	0.65
178	rosette	TC3	0.86
179	rosette	TC3	0.86
180	rosette	TC3	1.374
181	rosette	TC3	0.891
182	rosette	TC3	0.965
183	rosette	TC3	0.891
184	rosette	TC3	0.724
185	rosette	TC3	1.028
186	rosette	TC3	1.237
187	rosette	TC3	0.807
188	rosette	TC3	0.933
189	rosette	TC3	0.891
190	rosette	TC3	0.765
191	rosette	TC3	0.545
192	rosette	TC3	1.468
193	rosette	TC3	1.3
194	rosette	TC3	1.038
195	rosette	TC3	1.164
196	rosette	TC3	1.111
197	rosette	TC3	1.153
198	rosette	TC3	0.619
199	rosette	TC3	1.164
200	rosette	TC3	0.776
201	rosette	TC3	0.933
202	rosette	TC3	1.164
203	rosette	TC3	0.692
204	rosette	TC3	0.577
205	pair	TC5A	0.419
206	pair	TC5A	0.482
207	pair	TC5A	0.671
208	pair	TC5A	0.472
209	pair	TC5A	0.577
210	pair	TC5A	0.409
211	pair	TC5A	0.493
212	pair	TC5A	0.556
213	pair	TC5A	0.461
214	pair	TC5A	0.398
215	pair	TC5A	0.524
216	pair	TC5A	0.419
217	pair	TC5A	0.524
218	pair	TC5A	0.587
219	pair	TC5A	0.43
220	pair	TC5A	0.503
221	pair	TC5A	0.577
222	pair	TC5A	0.503
223	pair	TC5A	0.472
224	pair	TC5A	0.43
225	pair	TC5A	0.409
226	pair	TC5A	0.472
227	pair	TC5A	0.451
228	pair	TC5A	0.44
229	pair	TC5A	0.482
230	pair	TC5A	0.461
231	pair	TC5A	0.43
232	pair	TC5A	0.388
233	pair	TC5A	0.44
234	pair	TC5A	0.367
235	pair	TC5A	0.44
236	pair	TC5A	0.587
237	pair	TC5A	0.514
238	pair	TC5A	0.472
239	pair	TC5A	0.692
240	pair	TC5A	0.524
241	pair	TC5A	0.357
242	pair	TC5A	0.65
243	pair	TC5A	0.43
244	pair	TC5A	0.409
245	pair	TC5A	0.493
246	pair	TC5A	0.545
247	pair	TC5A	0.315
248	pair	TC5A	0.357
249	pair	TC5A	0.44
250	pair	TC5A	0.566
251	pair	TC5A	0.493
252	pair	TC5A	0.514
253	pair	TC5A	0.503
254	pair	TC5A	0.482
255	pair	TC5A	0.482
256	pair	TC5A	0.409
257	pair	TC5A	0.409
258	pair	TC5A	0.545
259	pair	TC5A	0.744
260	pair	TC5A	0.43
261	pair	TC5A	0.315
262	pair	TC5A	0.346
263	pair	TC5A	0.64
264	pair	TC5A	0.472
265	pair	TC5A	0.409
266	pair	TC5A	0.587
267	pair	TC5A	0.493
268	pair	TC5A	0.493
269	pair	TC5A	0.493
270	pair	TC5A	0.493
271	pair	TC5A	0.44
272	pair	TC5A	0.587
273	pair	TC5A	0.461
274	pair	TC5A	0.367
275	pair	TC5A	0.503
276	pair	TC5A	0.472
277	pair	TC5A	0.598
278	pair	TC5A	0.482
279	pair	TC5A	0.419
280	pair	TC5A	0.451
281	pair	TC5A	0.409
282	pair	TC5A	0.336
283	pair	TC5A	0.566
284	pair	TC5A	0.398
285	rosette	TC5A	0.807
286	rosette	TC5A	0.682
287	rosette	TC5A	0.703
288	rosette	TC5A	0.514
289	rosette	TC5A	0.682
290	rosette	TC5A	0.744
291	rosette	TC5A	0.671
292	rosette	TC5A	0.849
293	rosette	TC5A	0.744
294	rosette	TC5A	0.524
295	rosette	TC5A	0.461
296	rosette	TC5A	0.608
297	rosette	TC5A	1.122
298	rosette	TC5A	0.902
299	rosette	TC5A	0.587
300	rosette	TC5A	0.912
301	rosette	TC5A	0.755
302	rosette	TC5A	0.944
303	rosette	TC5A	0.881
304	rosette	TC5A	0.545
305	rosette	TC5A	0.566
306	rosette	TC5A	0.692
307	rosette	TC5A	0.839
308	rosette	TC5A	0.881
309	rosette	TC5A	0.65
310	rosette	TC5A	0.818
311	rosette	TC5A	0.86
312	rosette	TC5A	0.556
313	rosette	TC5A	0.818
314	rosette	TC5A	0.692
315	rosette	TC5A	0.556
316	rosette	TC5A	0.64
317	rosette	TC5A	0.828
318	rosette	TC5A	0.661
319	rosette	TC5A	0.577
320	rosette	TC5A	0.64
321	rosette	TC5A	0.818
322	rosette	TC5A	0.87
323	rosette	TC5A	0.86
350	OE; mitosis pairs	OE32; slices	0.367
351	OE; mitosis pairs	OE32; slices	0.377
352	OE; mitosis pairs	OE32; slices	0.273
353	OE; mitosis pairs	OE32; slices	0.22
354	OE; mitosis pairs	OE32; slices	0.419
355	OE; mitosis pairs	OE32; slices	0.619
356	OE; mitosis pairs	OE32; slices	0.325
357	OE; mitosis pairs	OE32; slices	0.493
358	OE; mitosis pairs	OE32; slices	0.503
359	OE; mitosis >2	OE32; slices	0.482
360	OE; mitosis >2	OE32; slices	0.818
361	OE; mitosis >2	OE32; slices	1.08
362	OE; mitosis >2	OE32; slices	1.049
363	OE; mitosis >2	OE32; slices	1.583
364	OE; mitosis >2	OE32; slices	1.122
365	OE; mitosis >2	OE32; slices	0.703
366	OE; mitosis >2	OE32; slices	1.405
367	OE; mitosis >2	OE32; slices	1.269
368	OE; mitosis >2	OE32; slices	1.227
369	OE; mitosis >2	OE32; slices	0.629
370	OE; mitosis >2	OE32; slices	0.734
371	OE; mitosis >2	OE32; slices	0.954
372	OE; mitosis >2	OE32; slices	0.975
373	OE; mitosis >2	OE32; slices	1.195
374	OE; mitosis >2	OE32; slices	1.049
375	OE; mitosis pairs	OE33; slice	0.451
376	OE; mitosis pairs	OE33; slice	0.43
377	OE; mitosis >2	OE33; slice	0.996
378	OE; mitosis >2	OE33; slice	0.891
379	OE; mitosis pairs	OE34	0.315
380	OE; mitosis pairs	OE34	0.461
381	OE; mitosis pairs	OE34	0.377
382	OE; mitosis pairs	OE34	0.503
383	OE; mitosis pairs	OE34	0.398
384	OE; mitosis pairs	OE34	0.304
385	OE; mitosis pairs	OE34	0.409
386	OE; mitosis pairs	OE34	0.472
387	OE; mitosis pairs	OE34	0.661
388	OE; mitosis pairs	OE34	0.472
389	OE; mitosis >2	OE34	1.29
390	OE; mitosis >2	OE34	0.671
391	OE; mitosis >2	OE34	0.724
392	OE; mitosis >2	OE34	0.944
393	OE; mitosis >2	OE34	1.091
394	OE; mitosis >2	OE34	1.835
395	OE; mitosis >2	OE34	1.028
396	OE; mitosis >2	OE34	1.206
397	OE; mitosis >2	OE34	1.185
398	OE; mitosis >2	OE34	0.818
399	OE; mitosis >2	OE34	0.912
400	OE; mitosis >2	OE34	1.017
401	OE; mitosis >2	OE34	1.395
402	OE; mitosis >2	OE34	1.311
403	OE; mitosis >2	OE34	0.776
404	OE; mitosis >2	OE34	0.996
405	OE; mitosis >2	OE34	0.724
406	OE; mitosis >2	OE34	1.3
407	OE; mitosis >2	OE34	0.891
408	OE; mitosis >2	OE34	0.493
409	OE; mitosis >2	OE34	0.472
410	OE; mitosis pairs	OE35	0.482
411	OE; mitosis pairs	OE35	0.346
412	OE; mitosis pairs	OE35	0.556
413	OE; mitosis >2	OE35	1.531
414	OE; mitosis >2	OE35	1.531
415	OE; mitosis pairs	OE36	0.482
416	OE; mitosis pairs	OE36	0.346
417	OE; mitosis pairs	OE36	0.556
418	OE; mitosis pairs	OE36	0.367
419	OE; mitosis pairs	OE36	0.493
420	OE; mitosis >2	OE36	1.531
421	OE; mitosis >2	OE36	1.531
422	OE; mitosis >2	OE36	0.786
423	OE; mitosis >2	OE36	1.751
424	OE; mitosis >2	OE36	1.237
425	OE; mitosis >2	OE36	1.537
324	OE; S phase	OE26	1.562
325	OE; S phase	OE26	1.499
326	OE; S phase	OE26	1.29
327	OE; S phase	OE26	1.573
328	OE; S phase	OE26	1.227
329	OE; S phase	OE26	0.336
331	OE; S phase	OE28	0.965
332	OE; S phase	OE28	0.744
333	OE; S phase	OE28	1.929
334	OE; S phase	OE28	1.3
335	OE; S phase	OE28	1.059
336	OE; S phase	OE28	0.881
337	OE; S phase	OE28	0.703
338	OE; S phase	OE28	1.017
339	OE; S phase	OE28	1.615
340	OE; S phase	OE28	0.786
341	OE; S phase	OE28	0.765
342	OE; S phase	OE58	0.828
343	OE; S phase	OE58	0.818
344	OE; S phase	OE58	0.724
345	OE; S phase	OE58	0.765
346	OE; S phase	OE58	0.724
347	OE; S phase	OE58	0.629
348	OE; S phase	OE58	0.44
349	OE; S phase	OE58	0.514
