# Supplementary material for: Centrioles are amplified in cycling progenitors of olfactory sensory neurons
Source: PLoS Biol. 2020 Sep 15;18(9):e3000852. doi: 10.1371/journal.pbio.3000852 (PMC7518617; doi:10.1371/journal.pbio.3000852)
Supplement: S2 Data — Corresponding plots are shown in Fig 3A–3C and S3A Fig. scRNAseq, single-cell RNA sequencing. (XLSX) [file pbio.3000852.s005.xlsx]

## Sheet: Sheet1
gene of interest	cell group	mean of log2(normalized RNA counts)	standard deviation
Rrm2	HBC	0.378914	1.317
	HBC1	0.130809	0.363943
	HBC2	0.346622	1.40482
	GBC	5.46823	3.44922
	INP1	5.23626	3.98819
	INP2	0.205553	0.564109
	INP3	0.375809	0.384366
	iOSN	0.0241501	0.416307
	mOSN	-0.0603278	0.404979
Plk4	HBC	0.242049	1.23313
	HBC1	0.00302095	0.00780561
	HBC2	0.00946323	0.0835598
	GBC	2.19055	2.60484
	INP1	7.56858	3.18688
	INP2	5.82129	3.78216
	INP3	2.44344	3.41591
	iOSN	0.921036	2.00857
	mOSN	0.689026	1.98743
Stil	HBC	0.163674	0.940221
	HBC1	0.586366	1.77113
	HBC2	0.102223	0.484522
	GBC	2.50543	2.98212
	INP1	8.41026	2.58053
	INP2	3.81609	3.71587
	INP3	0.700403	1.49778
	iOSN	0.258489	0.967698
	mOSN	-0.0251413	0.0546411
NeuroD1	HBC	0.0020616	0.0126673
	HBC1	0.322621	1.68202
	HBC2	0.104401	0.590938
	GBC	0.0619814	0.370754
	INP1	10.2298	1.09031
	INP2	5.36296	3.79963
	INP3	0.138095	0.457541
	iOSN	0.0665618	0.350462
	mOSN	0.0323205	0.21358
Cep152	HBC	0.341819	1.40055
	HBC1	0.232162	1.08363
	HBC2	0.596882	1.96519
	GBC	2.90401	2.99186
	INP1	8.61787	1.57548
	INP2	3.33289	3.1234
	INP3	0.562124	1.32576
	iOSN	0.600054	1.8083
	mOSN	0.168879	0.680416
Cep192	HBC	0.693895	1.86366
	HBC1	0.176328	0.820101
	HBC2	0.6781	1.84521
	GBC	3.24377	2.72804
	INP1	4.19667	3.21889
	INP2	0.269969	1.0212
	INP3	0.796647	2.00574
	iOSN	0.599235	1.74815
	mOSN	0.145179	0.722874
Sass6	HBC	1.09835	1.9756
	HBC1	2.61368	2.84947
	HBC2	1.29883	1.84076
	GBC	2.28234	2.27735
	INP1	4.93539	2.65389
	INP2	2.36672	2.33166
	INP3	2.31822	1.75286
	iOSN	1.7217	1.85699
	mOSN	1.66553	1.42659
