# Supplementary material for: Centrioles are amplified in cycling progenitors of olfactory sensory neurons
Source: PLoS Biol. 2020 Sep 15;18(9):e3000852. doi: 10.1371/journal.pbio.3000852 (PMC7518617; doi:10.1371/journal.pbio.3000852)
Supplement: S3 Data — NeuroD1, neuronal differentiation 1; OSN, olfactory sensory neuron. (CSV) [file pbio.3000852.s006.csv]

id	group	subgroup	number of centrioles
1	NeuroD1+ cells	OE74	34
2	NeuroD1+ cells	OE74	29
3	NeuroD1+ cells	OE74	19
4	NeuroD1+ cells	OE74	1
5	NeuroD1+ cells	OE74	12
6	NeuroD1+ cells	OE74	23
7	NeuroD1+ cells	OE74	8
8	NeuroD1+ cells	OE74	21
9	NeuroD1+ cells	OE74	20
10	NeuroD1+ cells	OE74	18
11	NeuroD1+ cells	OE74	20
12	NeuroD1+ cells	OE74	33
13	NeuroD1+ cells	OE74	21
14	NeuroD1+ cells	OE74	20
15	NeuroD1+ cells	OE74	27
16	NeuroD1+ cells	OE74	34
17	NeuroD1+ cells	OE74	15
18	NeuroD1+ cells	OE74	23
19	NeuroD1+ cells	OE74	39
20	NeuroD1+ cells	OE74	11
119	NeuroD1+ cells	OE76	17
120	NeuroD1+ cells	OE76	2
121	NeuroD1+ cells	OE76	9
119	NeuroD1+ cells	OE76	31
120	NeuroD1+ cells	OE76	11
121	NeuroD1+ cells	OE76	16
122	NeuroD1+ cells	OE76	26
123	NeuroD1+ cells	OE76	36
124	NeuroD1+ cells	OE76	2
125	NeuroD1+ cells	OE76	2
126	NeuroD1+ cells	OE76	13
127	NeuroD1+ cells	OE76	17
128	NeuroD1+ cells	OE76	26
129	NeuroD1+ cells	OE76	33
130	NeuroD1+ cells	OE76	18
131	NeuroD1+ cells	OE76	37
132	NeuroD1+ cells	OE76	6
133	NeuroD1+ cells	OE76	30
134	NeuroD1+ cells	OE76	22
135	NeuroD1+ cells	OE76	17
29	OSNs	en face imaging	20
30	OSNs	en face imaging	24
31	OSNs	en face imaging	26
32	OSNs	en face imaging	12
33	OSNs	en face imaging	15
34	OSNs	en face imaging	20
35	OSNs	en face imaging	24
36	OSNs	en face imaging	22
37	OSNs	en face imaging	23
38	OSNs	en face imaging	9
39	OSNs	en face imaging	11
40	OSNs	en face imaging	23
41	OSNs	en face imaging	14
42	OSNs	en face imaging	16
43	OSNs	en face imaging	16
44	OSNs	en face imaging	18
45	OSNs	en face imaging	21
46	OSNs	en face imaging	26
47	OSNs	en face imaging	28
48	OSNs	en face imaging	28
49	OSNs	en face imaging	21
50	OSNs	en face imaging	23
51	OSNs	en face imaging	15
52	OSNs	en face imaging	18
53	OSNs	en face imaging	15
54	OSNs	en face imaging	22
55	OSNs	en face imaging	16
56	OSNs	en face imaging	25
57	OSNs	en face imaging	17
58	OSNs	en face imaging	25
59	OSNs	en face imaging	11
60	OSNs	en face imaging	11
61	OSNs	en face imaging	14
62	OSNs	en face imaging	19
63	OSNs	en face imaging	10
64	OSNs	en face imaging	16
65	OSNs	en face imaging	8
66	OSNs	en face imaging	8
67	OSNs	en face imaging	6
68	OSNs	en face imaging	11
69	OSNs	en face imaging	15
70	OSNs	en face imaging	14
71	OSNs	en face imaging	14
72	OSNs	en face imaging	12
73	OSNs	en face imaging	14
74	OSNs	en face imaging	20
75	OSNs	en face imaging	13
76	OSNs	en face imaging	15
77	OSNs	en face imaging	33
78	OSNs	en face imaging	12
79	OSNs	en face imaging	17
80	OSNs	en face imaging	25
81	OSNs	en face imaging	37
82	OSNs	en face imaging	22
83	OSNs	en face imaging	12
84	OSNs	en face imaging	17
85	OSNs	en face imaging	10
86	OSNs	en face imaging	11
87	OSNs	en face imaging	12
88	OSNs	en face imaging	17
89	OSNs	en face imaging	11
90	OSNs	en face imaging	12
91	OSNs	en face imaging	14
92	OSNs	en face imaging	7
93	OSNs	en face imaging	8
94	OSNs	en face imaging	10
95	OSNs	en face imaging	9
96	OSNs	en face imaging	16
97	OSNs	en face imaging	18
98	OSNs	en face imaging	15
99	OSNs	en face imaging	20
100	OSNs	en face imaging	14
101	OSNs	en face imaging	9
102	OSNs	en face imaging	14
103	OSNs	en face imaging	7
104	OSNs	en face imaging	9
105	OSNs	en face imaging	8
106	OSNs	en face imaging	8
107	OSNs	en face imaging	15
108	OSNs	en face imaging	17
109	OSNs	en face imaging	9
110	OSNs	en face imaging	12
111	OSNs	en face imaging	14
112	OSNs	en face imaging	21
113	OSNs	en face imaging	13
114	OSNs	en face imaging	13
115	OSNs	en face imaging	10
116	OSNs	en face imaging	11
117	OSNs	en face imaging	11
118	OSNs	en face imaging	13
